# Supplementary material for: Nitrogen Functionalities of Amino-Functionalized Nitrogen-Doped Graphene Quantum Dots for Highly Efficient Enhancement of Antimicrobial Therapy to Eliminate Methicillin-Resistant Staphylococcus aureus and Utilization as a Contrast Agent
Source: Int J Mol Sci. 2021 Sep 7;22(18):9695. doi: 10.3390/ijms22189695 (PMC8468865; doi:10.3390/ijms22189695)
Supplement: Supplementary file 1 [file ijms-22-09695-s001.zip]

Archive with 1 entries (1 files):
- ijms-1313160-supplementary.pdf
